# Supplementary material for: Drug-Integrating Amphiphilic Nano-Assemblies: 3. PEG-PPS/Palmitate Nanomicelles for Sustained and Localized Delivery of Dexamethasone in Cell and Tissue Transplantations
Source: Pharmaceutics. 2025 Oct 16;17(10):1337. doi: 10.3390/pharmaceutics17101337 (PMC12567478; doi:10.3390/pharmaceutics17101337)
Supplement: Supplementary file 1 [file pharmaceutics-17-01337-s001.zip]

Archive with 1 entries (1 files):
- pharmaceutics-3860151-supplementary.pdf
